# Supplementary material for: Using auxotrophic donor strains to explore pQBR57 plasmid host range among environmental soil bacterial isolates
Source: Microbiology (Reading). 2026 Jul 10;172(7):001737. doi: 10.1099/mic.0.001737 (PMC13367071; doi:10.1099/mic.0.001737)
Supplement: Supplementary Material 1. [file mic-172-01737-s001.xlsx]

## Sheet: info
Each well that showed putative transconjugant growth (i.e. OD > 0.4 in Tc-selection medium, M9 10mM Glc 20 µM HgCl2) after 72-hour incubation was streaked in KB and KB with selection (20 µM HgCl2). Where colonies grew, two colonies were picked and screened. The screening consisted on re-inoculation into M9 + 10 mM glucose (to confirm lack of auxotrophy), plasmid-specific PCR (to validate plasmid …
Column Description
plated_medium	Medium used after detection of putative growth in Tc-selective medium, options are KB or KB_Hg20
recipient	Pseudomonas isolate tested, where "no" implies a donor-only control
col_no	Where possible two colonies were picked from streaked plates, and labelled as 1 or 2
donor	Either PP dtrpD or PF dpanB, where "no" implies a recipient-only control
donor_rep	Each recipient:donor coculture had three biological replicates of donor, labelled 1, 2 or 3
pcr	Outcome of plasmid-targetting PCR, 1 (plasmid detected) and 0 (no plasmid detected)
auxotrophy	Optical density (600nm) after 24-hour incubation with M9 + 10 µM glucose
gfp.KB	Green-fluorescence (log10, arbitrary units) from 24-hour incubation in KB
gfp.KB_Hg20	Green-fluorescence (log10, arbitrary units) from 24-hour incubation in KB with selection, "no_growth" means optical density was below 0.2
rfp.KB	Red-fluorescence (log10, arbitrary units) from 24-hour incubation in KB
rfp.KB_Hg20	Red-fluorescence (log10, arbitrary units) from 24-hour incubation in KB with selection, "no_growth" means optical density was below 0.2
outcome	Decision based on PCR, auxotrophy and fluorescence, options are "transconjugant", "donor", "recipient" or "inconclusive"

## Sheet: controls
plated medium	recipient	col_no	donor	donor_rep	pcr	auxotrophy (OD600)	rfp.KB (log10, a.u)	rfp.KB_Hg20 (log10, a.u)		plated medium	recipient	col_no	donor	donor_rep	pcr	auxotrophy (OD600)	gfp.KB (log10, a.u)	gfp.KB_Hg20 (log10, a.u)
KB	A4	1	no	-	0	1.0082	4.1246	no_growth		KB	A4	1	no	-	0	1.0082	5.98875	no_growth
KB	A4	2	no	-	0	1.0409	4.08835	no_growth		KB	A4	2	no	-	0	1.0409	5.90241	no_growth
KB	A8	1	no	-	0	0.8681	4.08661	no_growth		KB	A8	1	no	-	0	0.8681	5.5807	no_growth
KB	A8	2	no	-	0	1.0387	4.0984	no_growth		KB	A8	2	no	-	0	1.0387	5.60141	no_growth
KB	A10	1	no	-	0	1.3747	4.01051	no_growth		KB	A10	1	no	-	0	1.3747	5.74293	no_growth
KB	A10	2	no	-	0	1.2937	4.00809	no_growth		KB	A10	2	no	-	0	1.2937	5.7331	no_growth
KB	A11	1	no	-	0	1.1233	3.99572	no_growth		KB	A11	1	no	-	0	1.1233	5.75283	no_growth
KB	A11	2	no	-	0	1.2565	3.98037	no_growth		KB	A11	2	no	-	0	1.2565	5.74501	no_growth
KB	B2	1	no	-	0	1.3606	4.01385	no_growth		KB	B2	1	no	-	0	1.3606	5.58548	no_growth
KB	B2	2	no	-	0	1.4442	3.978	no_growth		KB	B2	2	no	-	0	1.4442	5.66312	no_growth
KB	B5	1	no	-	0	0.7528	4.05335	no_growth		KB	B5	1	no	-	0	0.7528	5.61179	no_growth
KB	B5	2	no	-	0	1.2114	4.06002	no_growth		KB	B5	2	no	-	0	1.2114	5.59665	no_growth
KB	B7	1	no	-	0	1.3086	4.0182	no_growth		KB	B7	1	no	-	0	1.3086	5.5499	no_growth
KB	B7	2	no	-	0	1.5245	4.01728	no_growth		KB	B7	2	no	-	0	1.5245	5.54754	no_growth
KB	B8	1	no	-	0	0.5929	3.97539	no_growth		KB	B8	1	no	-	0	0.5929	5.61056	no_growth
KB	B8	2	no	-	0	1.1158	3.96741	no_growth		KB	B8	2	no	-	0	1.1158	5.63288	no_growth
KB	B12	1	no	-	0	0.0473	4.1407	no_growth		KB	B12	1	no	-	0	0.0473	5.4671	no_growth
KB	B12	2	no	-	0	0.0471	4.15894	no_growth		KB	B12	2	no	-	0	0.0471	5.54117	no_growth
KB	C3	1	no	-	0	1.0042	3.8973	no_growth		KB	C3	1	no	-	0	1.0042	6.01483	no_growth
KB	C3	2	no	-	0	1.004	3.87881	no_growth		KB	C3	2	no	-	0	1.004	5.98996	no_growth
KB	C4	1	no	-	0	0.9159	4.02189	no_growth		KB	C4	1	no	-	0	0.9159	5.56526	no_growth
KB	C4	2	no	-	0	0.7863	4.05805	no_growth		KB	C4	2	no	-	0	0.7863	5.51928	no_growth
KB	C9	1	no	-	0	0.3324	3.954	no_growth		KB	C9	1	no	-	0	0.3324	5.61213	no_growth
KB	C9	2	no	-	0	0.5728	4.01945	no_growth		KB	C9	2	no	-	0	0.5728	5.5892	no_growth
KB	C12	1	no	-	0	1.139	4.09433	no_growth		KB	C12	1	no	-	0	1.139	5.55782	no_growth
KB	C12	2	no	-	0	1.2301	4.041	no_growth		KB	C12	2	no	-	0	1.2301	5.58048	no_growth
KB	D4	1	no	-	0	1.1977	3.93712	no_growth		KB	D4	1	no	-	0	1.1977	5.72074	no_growth
KB	D4	2	no	-	0	0.9146	3.93029	no_growth		KB	D4	2	no	-	0	0.9146	5.82091	no_growth
KB	D5	1	no	-	0	1.6137	3.57761	no_growth		KB	D5	1	no	-	0	1.6137	6.30918	no_growth
KB	D5	2	no	-	0	1.6142	3.58433	no_growth		KB	D5	2	no	-	0	1.6142	6.30541	no_growth
KB	D11	1	no	-	0	1.1081	3.94802	no_growth		KB	D11	1	no	-	0	1.1081	5.81586	no_growth
KB	D11	2	no	-	0	1.2712	3.97708	no_growth		KB	D11	2	no	-	0	1.2712	5.64655	no_growth
KB	E5	1	no	-	0	0.8334	4.05983	no_growth		KB	E5	1	no	-	0	0.8334	5.65287	no_growth
KB	E5	2	no	-	0	0.9284	4.01753	no_growth		KB	E5	2	no	-	0	0.9284	5.57747	no_growth
KB	E12	1	no	-	0	1.3598	3.9111	no_growth		KB	E12	1	no	-	0	1.3598	5.64172	no_growth
KB	E12	2	no	-	0	1.3767	3.9008	no_growth		KB	E12	2	no	-	0	1.3767	5.64134	no_growth
KB	F3	1	no	-	0	1.1917	3.96047	no_growth		KB	F3	1	no	-	0	1.1917	5.52302	no_growth
KB	F3	2	no	-	0	1.3319	3.89993	no_growth		KB	F3	2	no	-	0	1.3319	5.83102	no_growth
KB	F4	1	no	-	0	1.1642	4.16864	no_growth		KB	F4	1	no	-	0	1.1642	5.72622	no_growth
KB	F4	2	no	-	0	0.8237	4.00608	no_growth		KB	F4	2	no	-	0	0.8237	5.52407	no_growth
KB	F6	1	no	-	0	0.9938	3.94384	no_growth		KB	F6	1	no	-	0	0.9938	5.77206	no_growth
KB	F6	2	no	-	0	1.0235	3.92998	no_growth		KB	F6	2	no	-	0	1.0235	5.7564	no_growth
KB_Hg20	no	1	PF dpanB	1	1	0.0681	5.58677	5.52515		KB_Hg20	no	1	PP dtrpD	1	1	0.0503	6.57859	6.53486
KB_Hg20	no	2	PF dpanB	1	1	0.0685	5.55234	5.58463		KB_Hg20	no	2	PP dtrpD	1	1	0.0502	6.58213	6.5291
KB_Hg20	no	1	PF dpanB	2	1	0.0526	5.48455	5.41321		KB	no	1	PP dtrpD	1	1	0.0467	6.59015	6.55786
KB_Hg20	no	2	PF dpanB	2	1	0.0569	5.56957	5.54364		KB	no	2	PP dtrpD	1	1	0.0458	6.59476	6.56436
KB	no	1	PF dpanB	1	1	0.0579	5.4855	5.80981		KB_Hg20	no	1	PP dtrpD	2	1	0.0478	6.56969	6.54417
KB	no	2	PF dpanB	1	1	0.0487	5.39246	5.55462		KB_Hg20	no	2	PP dtrpD	2	1	0.0514	6.57327	6.53309
KB	no	1	PF dpanB	2	1	0.0466	5.41755	5.5554		KB_Hg20	no	1	PP dtrpD	3	1	0.0533	6.56845	6.52029
KB	no	2	PF dpanB	2	1	0.0521	5.37772	5.54881		KB_Hg20	no	2	PP dtrpD	3	1	0.0511	6.57792	6.53425
KB_Hg20	no	1	PF dpanB	3	1	0.0574	5.50821	5.38189		KB	no	1	PP dtrpD	2	1	0.0467	6.59459	6.55179
KB_Hg20	no	2	PF dpanB	3	1	0.0481	5.37026	5.25448		KB	no	2	PP dtrpD	2	1	0.0476	6.59667	6.55297
KB	no	1	PF dpanB	3	1	0.049	5.45687	5.70183		KB	no	1	PP dtrpD	3	1	0.0468	6.58567	6.54659
KB	no	2	PF dpanB	3	1	0.0494	5.3991	5.55989		KB	no	2	PP dtrpD	3	1	0.0471	6.58428	6.55259

## Sheet: tc_screen
plated medium	recipient	col_no	donor	donor_rep	pcr	auxotrophy (OD600)	rfp.KB (log10, a.u)	rfp.KB_Hg20 (log10, a.u)	outcome		plated medium	recipient	col_no	donor	donor_rep	pcr	auxotrophy (OD600)	gfp.KB (log10, a.u)	gfp.KB_Hg20 (log10, a.u)	outcome
KB	A10	1	PF dpanB	2	1	1.224	3.42	no_growth	transconjugant		KB_Hg20	A10	1	PP dtrpD	2	1	0.0434	6.57363	6.52746	donor
KB	A10	2	PF dpanB	2	1	1.067	3.41	no_growth	transconjugant		KB_Hg20	A10	2	PP dtrpD	2	1	0.0466	6.58141	6.52825	donor
KB	A11	1	PF dpanB	2	1	1.26	3.38	no_growth	transconjugant		KB	A10	1	PP dtrpD	2	0	1.3465	5.58011	no_growth	recipient
KB	A11	2	PF dpanB	2	1	0.974	3.35	no_growth	transconjugant		KB	A10	2	PP dtrpD	2	0	1.2049	5.66059	no_growth	recipient
KB_Hg20	A4	1	PF dpanB	2	1	0.715	4.114	4.097	transconjugant		KB_Hg20	A11	1	PP dtrpD	2	1	0.0499	6.57253	6.52791	donor
KB_Hg20	A4	2	PF dpanB	2	1	0.885	4.104	4.084	transconjugant		KB_Hg20	A11	2	PP dtrpD	2	1	0.0477	6.5662	6.50667	donor
KB	A4	1	PF dpanB	2	1	0.774	4.117	4.097	transconjugant		KB	A11	1	PP dtrpD	2	0	1.0683	5.63727	no_growth	recipient
KB	A4	2	PF dpanB	2	1	0.98	4.1	4.087	transconjugant		KB	A11	2	PP dtrpD	2	1	1.2157	5.55284	no_growth	transconjugant
KB_Hg20	A4	1	PF dpanB	3	1	0.941	3.977	3.955	transconjugant		KB	B12	1	PP dtrpD	3	1	0.274	5.5864	5.26886	inconclusive
KB_Hg20	A4	2	PF dpanB	3	1	0.755	3.946	3.922	transconjugant		KB	B12	2	PP dtrpD	3	1	0.247	5.59055	5.73038	inconclusive
KB	A4	1	PF dpanB	3	1	0.981	3.985	3.959	transconjugant		KB_Hg20	B12	1	PP dtrpD	3	1	0.257	6.17498	6.17149	inconclusive
KB	A4	2	PF dpanB	3	1	0.958	3.985	3.927	transconjugant		KB_Hg20	B12	2	PP dtrpD	3	1	0.08	6.09844	6.0886	inconclusive
KB_Hg20	A8	1	PF dpanB	3	1	0.967	3.989	3.959	transconjugant		KB_Hg20	C9	1	PP dtrpD	1	1	0.5926	5.564	5.55603	transconjugant
KB_Hg20	A8	2	PF dpanB	3	1	1.08	3.991	3.959	transconjugant		KB_Hg20	C9	2	PP dtrpD	1	1	0.4931	5.59629	5.57768	transconjugant
KB	A8	1	PF dpanB	3	1	1.274	3.987	3.97	transconjugant		KB	C9	1	PP dtrpD	1	1	0.59	5.61158	5.59328	transconjugant
KB	A8	2	PF dpanB	3	1	1.284	3.952	3.95	transconjugant		KB	C9	2	PP dtrpD	1	1	0.5744	5.56529	5.55425	transconjugant
KB_Hg20	B12	1	PF dpanB	1	1	0.0421	4.06644	4.06292	inconclusive		KB_Hg20	C9	1	PP dtrpD	2	1	0.4491	5.51762	5.52413	transconjugant
KB_Hg20	B12	2	PF dpanB	1	1	1.341	3.64719	3.6582	contamination*		KB_Hg20	C9	2	PP dtrpD	2	1	0.5305	5.60449	5.59182	transconjugant
KB	B12	1	PF dpanB	1	1	0.0434	5.57237	5.48367	donor		KB	C9	1	PP dtrpD	2	1	0.5244	5.60421	5.59307	transconjugant
KB	B12	2	PF dpanB	1	1	1.6046	3.62252	3.61805	contamination*		KB	C9	2	PP dtrpD	2	1	0.5244	5.5874	5.5795	transconjugant
KB_Hg20	B12	1	PF dpanB	2	1	0.0472	4.07196	4.06145	inconclusive		KB_Hg20	C9	1	PP dtrpD	3	1	0.7881	5.57733	5.562	transconjugant
KB_Hg20	B12	2	PF dpanB	2	1	1.438	3.65877	3.64483	contamination*		KB_Hg20	C9	2	PP dtrpD	3	1	0.0899	5.56482	5.56734	inconclusive
KB	B12	1	PF dpanB	2	1	0.0452	4.05668	4.05854	inconclusive		KB	C9	1	PP dtrpD	3	1	0.6852	5.57724	5.6028	transconjugant
KB	B12	2	PF dpanB	2	1	1.5865	3.63759	3.62356	contamination*		KB	C9	2	PP dtrpD	3	1	0.6441	5.56968	5.56314	transconjugant
KB_Hg20	B12	1	PF dpanB	3	1	0.0467	4.05652	4.0503	inconclusive		KB_Hg20	D5	1	PP dtrpD	1	1	1.4502	6.29889	6.13576	transconjugant
KB_Hg20	B12	2	PF dpanB	3	1	0.0437	4.02342	4.00975	inconclusive		KB_Hg20	D5	2	PP dtrpD	1	0	1.2983	6.28969	6.10298	recipient
KB	B12	1	PF dpanB	3	1	0.0477	5.49604	5.59343	donor		KB	D5	1	PP dtrpD	1	1	1.6819	6.18778	6.06437	transconjugant
KB	B12	2	PF dpanB	3	1	1.5398	3.64276	3.64078	contamination*		KB	D5	2	PP dtrpD	1	1	0.9628	6.12805	6.02366	transconjugant
KB_Hg20	B2	1	PF dpanB	1	1	1.324	4.01	4.017	transconjugant		KB_Hg20	D5	1	PP dtrpD	2	1	1.4823	6.34223	6.18696	transconjugant
KB_Hg20	B2	2	PF dpanB	1	1	1.272	3.998	4.011	transconjugant		KB_Hg20	D5	2	PP dtrpD	2	1	1.3275	6.3128	6.14547	transconjugant
KB	B2	1	PF dpanB	1	1	1.38	3.972	3.988	transconjugant		KB	D5	1	PP dtrpD	2	1	1.5668	6.1768	6.08382	transconjugant
KB	B2	2	PF dpanB	1	1	1.344	3.959	3.978	transconjugant		KB	D5	2	PP dtrpD	2	1	0.8767	6.10969	6.01304	transconjugant
KB_Hg20	B2	1	PF dpanB	2	1	1.302	3.983	4.013	transconjugant		KB_Hg20	D5	1	PP dtrpD	3	1	1.3041	6.40008	6.23796	transconjugant
KB_Hg20	B2	2	PF dpanB	2	1	1.315	3.972	4.021	transconjugant		KB_Hg20	D5	2	PP dtrpD	3	1	1.225	6.36938	6.20754	transconjugant
KB	B2	1	PF dpanB	2	1	1.394	3.984	4.009	transconjugant		KB	D5	1	PP dtrpD	3	1	1.5639	6.25583	6.12998	transconjugant
KB	B2	2	PF dpanB	2	1	1.403	3.965	3.99	transconjugant		KB	D5	2	PP dtrpD	3	1	1.6208	6.15978	6.06384	transconjugant
KB_Hg20	B2	1	PF dpanB	3	1	1.462	3.989	3.994	transconjugant		KB	D7	1	PP dtrpD	3	1	1.37429	5.53591	no_growth	transconjugant
KB_Hg20	B2	2	PF dpanB	3	1	1.377	3.959	3.977	transconjugant		KB	D7	2	PP dtrpD	3	1	1.44214	5.48552	no_growth	transconjugant
KB	B2	1	PF dpanB	3	1	1.437	3.975	3.972	transconjugant
KB	B2	2	PF dpanB	3	1	1.447	3.966	3.968	transconjugant
KB_Hg20	B5	1	PF dpanB	1	1	0.866	4.015	4.024	transconjugant
KB_Hg20	B5	2	PF dpanB	1	1	0.903	3.998	4.017	transconjugant
KB	B5	1	PF dpanB	1	1	0.049	5.572	5.554	donor
KB	B5	2	PF dpanB	1	1	1.194	4.033	4.016	transconjugant
KB_Hg20	B5	1	PF dpanB	2	1	0.965	4.091	4.112	transconjugant
KB_Hg20	B5	2	PF dpanB	2	1	1.046	4.069	4.09	transconjugant
KB	B5	1	PF dpanB	2	1	1.041	4.153	4.198	transconjugant
KB	B5	2	PF dpanB	2	1	1.019	4.045	4.093	transconjugant
KB_Hg20	B5	1	PF dpanB	3	1	1.384	3.95	3.966	transconjugant
KB_Hg20	B5	2	PF dpanB	3	1	1.025	4.009	3.999	transconjugant
KB	B5	1	PF dpanB	3	1	1.213	4.903	5.02	donor
KB	B5	2	PF dpanB	3	1	1.063	3.963	3.972	transconjugant
KB_Hg20	B7	1	PF dpanB	1	1	1.173	4.059	4.039	transconjugant
KB_Hg20	B7	2	PF dpanB	1	1	1.021	3.996	4.008	transconjugant
KB	B7	1	PF dpanB	1	1	0.97	3.954	3.961	transconjugant
KB	B7	2	PF dpanB	1	1	1.049	3.97	3.97	transconjugant
KB_Hg20	B7	1	PF dpanB	2	1	0.948	3.996	4.018	transconjugant
KB_Hg20	B7	2	PF dpanB	2	1	0.948	3.988	4.026	transconjugant
KB	B7	1	PF dpanB	2	1	1.225	3.841	3.848	transconjugant
KB	B7	2	PF dpanB	2	1	1.109	3.96	3.988	transconjugant
KB_Hg20	B7	1	PF dpanB	3	1	1.155	4.004	3.997	transconjugant
KB_Hg20	B7	2	PF dpanB	3	1	1.087	3.963	3.951	transconjugant
KB	B7	1	PF dpanB	3	1	1.118	3.952	3.94	transconjugant
KB	B7	2	PF dpanB	3	1	1.186	3.962	3.943	transconjugant
KB_Hg20	B8	1	PF dpanB	2	1	1.046	4.028	4.041	transconjugant
KB_Hg20	B8	2	PF dpanB	2	1	0.898	3.993	3.989	transconjugant
KB	B8	1	PF dpanB	2	1	1.122	4.515	4.173	transconjugant
KB	B8	2	PF dpanB	2	1	0.945	4.881	4.625	transconjugant
KB_Hg20	C12	1	PF dpanB	1	1	1.186	4.043	4.053	transconjugant
KB_Hg20	C12	2	PF dpanB	1	1	1.068	4.007	4.025	transconjugant
KB	C12	1	PF dpanB	1	1	1.208	3.996	4.012	transconjugant
KB	C12	2	PF dpanB	1	1	0.044	5.369	5.476	donor
KB_Hg20	C12	1	PF dpanB	2	1	0.776	4.048	4.074	transconjugant
KB_Hg20	C12	2	PF dpanB	2	1	0.981	4.049	4.047	transconjugant
KB	C12	1	PF dpanB	2	1	1.173	4.051	4.049	transconjugant
KB	C12	2	PF dpanB	2	1	1.097	4.047	4.051	transconjugant
KB_Hg20	C12	1	PF dpanB	3	1	1.082	4.035	4.063	transconjugant
KB_Hg20	C12	2	PF dpanB	3	1	0.953	4.011	4.025	transconjugant
KB	C12	1	PF dpanB	3	1	1.168	3.985	3.987	transconjugant
KB	C12	2	PF dpanB	3	1	1.138	3.971	3.984	transconjugant
KB_Hg20	C3	1	PF dpanB	2	1	0.048	3.781	3.784	inconclusive
KB_Hg20	C3	2	PF dpanB	2	1	0.048	3.784	3.775	inconclusive
KB	C3	1	PF dpanB	2	1	0.048	3.85	3.776	inconclusive
KB	C3	2	PF dpanB	2	1	0.046	5.391	5.478	donor
KB_Hg20	C4	1	PF dpanB	1	1	1.01	4.005	4.016	transconjugant
KB_Hg20	C4	2	PF dpanB	1	1	1.101	3.986	4.044	transconjugant
KB	C4	1	PF dpanB	1	1	1.184	4.004	4.025	transconjugant
KB	C4	2	PF dpanB	1	0	1.199	3.979	4.013	recipient
KB_Hg20	C4	1	PF dpanB	2	1	1.028	3.989	4.015	transconjugant
KB_Hg20	C4	2	PF dpanB	2	1	0.964	3.987	4.019	transconjugant
KB	C4	1	PF dpanB	2	1	1.157	3.977	4.016	transconjugant
KB	C4	2	PF dpanB	2	1	0.047	5.474	5.564	donor
KB_Hg20	C4	1	PF dpanB	3	1	0.796	4.03	4.036	transconjugant
KB_Hg20	C4	2	PF dpanB	3	1	0.796	3.67	4.042	transconjugant
KB	C4	1	PF dpanB	3	1	0.884	4.017	4.01	transconjugant
KB	C4	2	PF dpanB	3	1	0.993	4.023	4.011	transconjugant
KB_Hg20	C5	1	PF dpanB	2	0	0.6137	4.05839	4.05607	recipient
KB_Hg20	C5	2	PF dpanB	2	1	0.5426	3.99555	3.98847	transconjugant
KB	C5	1	PF dpanB	2	1	0.7307	4.00026	4.00294	transconjugant
KB	C5	2	PF dpanB	2	1	0.6152	3.9839	3.9805	transconjugant
KB_Hg20	C5	1	PF dpanB	3	1	0.7827	4.02698	4.04423	transconjugant
KB_Hg20	C5	2	PF dpanB	3	1	0.8929	4.02135	4.02987	transconjugant
KB	C5	1	PF dpanB	3	1	1.1101	4.00441	4.01557	transconjugant
KB	C5	2	PF dpanB	3	1	0.978	3.98686	3.98426	transconjugant
KB_Hg20	C9	1	PF dpanB	1	1	0.661	4.079	4.036	transconjugant
KB_Hg20	C9	2	PF dpanB	1	0	0.764	3.887	3.852	recipient
KB	C9	1	PF dpanB	1	0	0.758	4.032	4.024	recipient
KB	C9	2	PF dpanB	1	1	0.052	5.565	5.581	donor
KB_Hg20	C9	1	PF dpanB	2	1	0.947	5.072	5.083	donor
KB_Hg20	C9	2	PF dpanB	2	1	0.251	3.872	3.814	inconclusive
KB	C9	1	PF dpanB	2	1	0.996	4.63	4.576	donor
KB	C9	2	PF dpanB	2	1	0.68	5.02	5.021	donor
KB_Hg20	C9	1	PF dpanB	3	1	0.572	4.067	4.031	transconjugant
KB_Hg20	C9	2	PF dpanB	3	1	0.607	4.077	4.024	transconjugant
KB	C9	1	PF dpanB	3	1	0.968	3.968	3.986	transconjugant
KB	C9	2	PF dpanB	3	1	1.026	3.969	3.966	transconjugant
KB_Hg20	D11	1	PF dpanB	3	1	0.365	4.032	4.038	inconclusive
KB_Hg20	D11	2	PF dpanB	3	1	0.168	4.006	3.993	inconclusive
KB	D11	1	PF dpanB	3	1	1.578	3.731	3.585	transconjugant
KB	D11	2	PF dpanB	3	1	0.629	3.947	3.941	transconjugant
KB_Hg20	D4	1	PF dpanB	2	1	0.05	3.791	3.77	inconclusive
KB_Hg20	D4	2	PF dpanB	2	1	0.081	4.514	4.531	inconclusive
KB	D4	1	PF dpanB	2	1	0.05	5.376	5.419	donor
KB	D4	2	PF dpanB	2	1	0.05	5.392	5.463	donor
KB_Hg20	D5	1	PF dpanB	1	1	1.366	3.654	3.658	transconjugant
KB_Hg20	D5	2	PF dpanB	1	1	1.566	3.623	3.625	transconjugant
KB	D5	1	PF dpanB	1	1	1.491	3.634	3.665	transconjugant
KB	D5	2	PF dpanB	1	1	1.456	3.627	3.64	transconjugant
KB_Hg20	D5	1	PF dpanB	2	1	1.343	3.648	3.68	transconjugant
KB_Hg20	D5	2	PF dpanB	2	1	1.547	3.632	3.635	transconjugant
KB	D5	1	PF dpanB	2	0	1.707	3.633	no_growth	recipient
KB	D5	2	PF dpanB	2	0	1.673	3.63	3.591	recipient
KB_Hg20	D5	1	PF dpanB	3	1	1.421	3.628	3.454	transconjugant
KB_Hg20	D5	2	PF dpanB	3	1	1.523	3.618	3.443	transconjugant
KB	D5	1	PF dpanB	3	1	1.594	3.616	3.593	transconjugant
KB	D5	2	PF dpanB	3	1	1.23	3.59	3.42	transconjugant
KB	D7	1	PF dpanB	2	1	1.15	3.19	no_growth	transconjugant
KB	D7	2	PF dpanB	2	1	1.19	3.19	no_growth	transconjugant
KB_Hg20	E12	1	PF dpanB	3	1	1.057	4.023	4.049	transconjugant
KB_Hg20	E12	2	PF dpanB	3	1	1.198	4.027	4.04	transconjugant
KB	E12	1	PF dpanB	3	1	1.086	3.99	3.974	transconjugant
KB	E12	2	PF dpanB	3	1	0.046	5.667	5.47	donor
KB_Hg20	E12	1	PF dpanB	2	1	0.92	4.031	4.065	transconjugant
KB_Hg20	E12	2	PF dpanB	2	1	0.798	4.029	4.049	transconjugant
KB	E12	1	PF dpanB	2	1	1.278	4.815	4.903	donor
KB	E12	2	PF dpanB	2	1	0.049	5.687	5.603	donor
KB_Hg20	E5	1	PF dpanB	3	1	0.577	4.005	4.006	transconjugant
KB_Hg20	E5	2	PF dpanB	3	1	0.45	3.972	3.974	inconclusive
KB	E5	1	PF dpanB	3	1	0.961	3.979	3.974	transconjugant
KB	E5	2	PF dpanB	3	1	0.898	3.963	3.95	transconjugant
KB_Hg20	E5	1	PF dpanB	2	1	0.6	4.062	4.065	transconjugant
KB_Hg20	E5	2	PF dpanB	2	1	0.625	4.017	4.032	transconjugant
KB	E5	1	PF dpanB	2	1	0.97	4.007	4.001	transconjugant
KB	E5	2	PF dpanB	2	1	0.751	4.02	4.012	transconjugant
KB_Hg20	F3	1	PF dpanB	3	1	1.074	4.009	4.043	transconjugant
KB_Hg20	F3	2	PF dpanB	3	1	1.148	3.991	4.026	transconjugant
KB	F3	1	PF dpanB	3	1	1.106	3.965	3.984	transconjugant
KB	F3	2	PF dpanB	3	1	1.141	3.957	3.972	transconjugant
KB_Hg20	F4	1	PF dpanB	3	1	0.551	4.076	4.085	transconjugant
KB_Hg20	F4	2	PF dpanB	3	1	0.737	4.095	4.105	transconjugant
KB	F4	1	PF dpanB	3	1	0.774	4.064	4.069	transconjugant
KB	F4	2	PF dpanB	3	1	0.966	4.039	4.039	transconjugant
KB_Hg20	F6	1	PF dpanB	2	1	0.455	3.981	3.958	inconclusive
KB_Hg20	F6	2	PF dpanB	2	1	0.201	3.982	3.909	inconclusive
KB	F6	1	PF dpanB	2	1	1.024	3.975	3.937	transconjugant
KB	F6	2	PF dpanB	2	1	0.047	5.389	5.503	donor
contamination*	green flourescence is above threshold, indicating potential contamination with the other donor PP dtrpD
